# Supplementary material for: Attraction of female house mice to male ultrasonic courtship vocalizations depends on their social experience and estrous stage
Source: PLoS One. 2023 Oct 10;18(10):e0285642. doi: 10.1371/journal.pone.0285642 (PMC10564145; doi:10.1371/journal.pone.0285642)
Supplement: S2 File — (TXT) [file pone.0285642.s002.txt]

Order	Family	USV.Playback.File	Mouse.ID	Age	Mass	Time.Playback	Time.Control	Time.Difference	USV.OR.White	Oestrus	Housing.Treatment	Parental.Treatment	Overall.Social.Background	Housing.Treatment.and.Oestrus
5	1	L6.13	B1.17	212	14.5	9.01	8.45	0.56	USV	Unreceptive	Alone	No.Father.Present	Alone.No.Father	1
41	1	L12.4	B1.6	282	15.3	6.93	8.59	-1.66	White	Receptive	Paired	Father.Present	Social.With.Father	4
34	11	L24.11	B11.2	300	18.8	9.2	18.98	-9.78	White	Receptive	Paired	Father.Present	Social.With.Father	4
24	11	L7.3	B11.8	256	16.2	14.03	18.07	-4.04	White	Receptive	Alone	Father.Present	Alone.With.Father	2
17	12	L19.3	B12.3	322	21.9	12.09	17.69	-5.6	White	Receptive	Alone	Father.Present	Alone.With.Father	2
25	14	L6.9	B14.16	233	16.5	13.52	22.51	-8.99	White	Receptive	Alone	Father.Present	Alone.With.Father	2
44	14	L12.4	B14.22	216	15.4	14.75	20.64	-5.89	White	Receptive	Paired	No.Father.Present	Social.No.Father	4
7	15	L6.13	B15.11	253	21.1	22.07	17.27	4.8	USV	Receptive	Alone	Father.Present	Alone.With.Father	2
15	15	L11.7	B15.18	215	16.4	18.95	21.62	-2.67	White	Receptive	Alone	No.Father.Present	Alone.No.Father	2
28	15	L6.9	B15.19	217	18.2	18.85	15.41	3.44	USV	Receptive	Paired	No.Father.Present	Social.No.Father	4
38	15	L25.9	B15.2	307	20.0	17.3	18	-0.7	White	Receptive	Paired	Father.Present	Social.With.Father	4
11	17	L20.3	B17.10	257	12.4	14.04	0	14.04	USV	Unreceptive	Paired	No.Father.Present	Social.No.Father	3
48	17	L6.11	B17.5	308	16.2	18.63	15.68	2.95	USV	Receptive	Paired	Father.Present	Social.With.Father	4
37	18	L25.9	B18.17	264	21.0	20.42	20.88	-0.46	White	Unreceptive	Alone	No.Father.Present	Alone.No.Father	1
10	19	L20.3	B19.4	247	14.8	30.59	14.82	15.77	USV	Receptive	Paired	Father.Present	Social.With.Father	4
47	2	L6.11	B2.1	260	16.5	15.11	9.58	5.53	USV	Receptive	Alone	Father.Present	Alone.With.Father	2
23	20	L7.3	B20.10	274	14.2	11.94	5.49	6.45	USV	Unreceptive	Paired	No.Father.Present	Social.No.Father	3
27	20	L6.9	B20.7	300	17.7	17.12	6.64	10.48	USV	Unreceptive	Paired	Father.Present	Social.With.Father	3
20	24	L19.3	B24.12	288	18.6	12.19	14.84	-2.65	White	Receptive	Paired	Father.Present	Social.With.Father	4
6	24	L6.13	B24.14	254	19.0	25.31	16.63	8.68	USV	Unreceptive	Paired	No.Father.Present	Social.No.Father	3
39	24	L25.9	B24.17	268	16.0	17.78	6.56	11.22	USV	Receptive	Paired	No.Father.Present	Social.No.Father	4
46	24	L6.11	B24.26	240	16.0	15.18	9.31	5.87	USV	Receptive	Alone	No.Father.Present	Alone.No.Father	2
32	24	L25.7	B24.27	234	18.4	0.67	3.73	-3.06	White	Receptive	Alone	No.Father.Present	Alone.No.Father	2
36	24	L24.11	B24.5	318	18.3	12.28	26.3	-14.02	White	Receptive	Alone	Father.Present	Alone.With.Father	2
2	24	L11.9	B24.6	282	18.4	6.38	22.72	-16.34	White	Receptive	Alone	Father.Present	Alone.With.Father	2
13	33	L11.7	B33.7	281	16.3	19.52	14.81	4.71	USV	Unreceptive	Paired	Father.Present	Social.With.Father	3
16	34	L11.7	B34.10	203	16.5	17.92	17.06	0.86	USV	Receptive	Paired	No.Father.Present	Social.No.Father	4
8	34	L6.13	B34.3	265	19.8	27.6	8.91	18.69	USV	Unreceptive	Paired	Father.Present	Social.With.Father	3
21	34	L7.3	B34.8	203	20.3	18.8	17.32	1.48	USV	Unreceptive	Paired	No.Father.Present	Social.No.Father	3
33	35	L24.11	B35.18	268	15.9	17.82	18.69	-0.87	White	Receptive	Paired	No.Father.Present	Social.No.Father	4
26	35	L6.9	B35.20	268	19.5	15.89	33.29	-17.4	White	Receptive	Alone	No.Father.Present	Alone.No.Father	2
19	35	L19.3	B35.26	239	12.4	17.13	21.52	-4.39	White	Receptive	Paired	No.Father.Present	Social.No.Father	4
4	35	L11.9	B35.27	233	20.1	18.7	30.85	-12.15	White	Receptive	Alone	No.Father.Present	Alone.No.Father	2
12	35	L20.3	B35.5	306	17.4	22.57	9.03	13.54	USV	Unreceptive	Paired	Father.Present	Social.With.Father	3
3	37	L11.9	B37.5	306	18.6	17.73	12.9	4.83	USV	Receptive	Paired	No.Father.Present	Social.No.Father	4
14	38	L11.7	B38.4	239	16.6	19.93	15.34	4.59	USV	Receptive	Alone	Father.Present	Alone.With.Father	2
31	38	L25.7	B38.9	220	15.0	13.8	8.17	5.63	USV	Receptive	Alone	Father.Present	Alone.With.Father	2
35	39	L24.11	B39.2	286	18.5	17.44	19.23	-1.79	White	Receptive	Alone	Father.Present	Alone.With.Father	2
9	40	L20.3	B40.16	229	15.6	13.24	9.16	4.08	USV	Unreceptive	Alone	Father.Present	Alone.With.Father	1
30	40	L25.7	B40.17	237	12.4	13.37	18.95	-5.58	White	Unreceptive	Paired	Father.Present	Social.With.Father	3
42	40	L12.4	B40.24	212	15.1	21.11	15.11	6	USV	Receptive	Alone	No.Father.Present	Alone.No.Father	2
22	6	L7.3	B6.10	280	14.3	23.77	12.59	11.18	USV	Unreceptive	Paired	Father.Present	Social.With.Father	3
18	6	L19.3	B6.18	244	18.8	28.81	9.28	19.53	USV	Receptive	Alone	No.Father.Present	Alone.No.Father	2
45	6	L6.11	B6.19	252	17.8	10.69	14.47	-3.78	White	Receptive	Paired	No.Father.Present	Social.No.Father	4
40	6	L25.9	B6.2	332	16.0	8.56	15.14	-6.58	White	Unreceptive	Alone	Father.Present	Alone.With.Father	1
1	8	L11.9	B8.11	267	14.8	11.59	11.79	-0.2	White	Receptive	Paired	Father.Present	Social.With.Father	4
29	8	L25.7	B8.19	246	14.5	14.68	21.76	-7.08	White	Receptive	Paired	No.Father.Present	Social.No.Father	4
43	8	L12.4	B8.8	302	17.0	13.79	27.48	-13.69	White	Unreceptive	Alone	Father.Present	Alone.With.Father	1
