# Supplementary material for: Attraction of female house mice to male ultrasonic courtship vocalizations depends on their social experience and estrous stage
Source: PLoS One. 2023 Oct 10;18(10):e0285642. doi: 10.1371/journal.pone.0285642 (PMC10564145; doi:10.1371/journal.pone.0285642)
Supplement: S3 File — (TXT) [file pone.0285642.s003.txt]

Order	Family	USV.Playback.File	Mouse.ID	Age	Mass	Time.Playback	Time.Control	Time.Difference	AbsoluteSPD	Oestrus	OestrusZero	Housing.Treatment	Parental.Treatment	Overall.Social.Background
40	24	L6.13	B1.17	212	14.5	24.68	31.75	-7.07	7.07	Unreceptive	0	Alone	No.Father.Present	Alone.No.Father
1	8	L12.4	B1.6	282	15.3	14.63	15.54	-0.91	0.91	Receptive	1	Paired	Father.Present	Social.With.Father
21	1	L24.11	B11.2	300	18.8	54.95	102.13	-47.18	47.18	Receptive	1	Paired	Father.Present	Social.With.Father
7	17	L7.3	B11.8	256	16.2	54.81	102.14	-47.33	47.33	Receptive	1	Alone	Father.Present	Alone.With.Father
39	38	L19.3	B12.3	322	21.9	71.01	136.34	-65.33	65.33	Receptive	1	Alone	Father.Present	Alone.With.Father
38	40	L6.9	B14.16	233	16.5	72.87	94.74	-21.87	21.87	Receptive	1	Alone	Father.Present	Alone.With.Father
25	1	L12.4	B14.22	216	15.4	95.70	81.68	14.02	14.02	Receptive	1	Paired	No.Father.Present	Social.No.Father
15	20	L6.13	B15.11	253	21.1	47.56	18.67	28.89	28.89	Receptive	1	Alone	Father.Present	Alone.With.Father
16	15	L11.7	B15.18	215	16.4	32.75	47.93	-15.18	15.18	Receptive	1	Alone	No.Father.Present	Alone.No.Father
31	15	L6.9	B15.19	217	18.2	32.01	61.57	-29.56	29.56	Receptive	1	Paired	No.Father.Present	Social.No.Father
8	35	L25.9	B15.2	307	20.0	87.54	116.71	-29.17	29.17	Receptive	1	Paired	Father.Present	Social.With.Father
2	24	L20.3	B17.10	257	12.4	17.90	22.02	-4.12	4.12	Unreceptive	0	Paired	No.Father.Present	Social.No.Father
35	20	L6.11	B17.5	308	16.2	103.40	75.68	27.72	27.72	Receptive	1	Paired	Father.Present	Social.With.Father
44	6	L25.9	B18.17	264	21.0	92.32	92.77	-0.45	0.45	Unreceptive	0	Alone	No.Father.Present	Alone.No.Father
37	8	L20.3	B19.4	247	14.8	118.66	64.00	54.66	54.66	Receptive	1	Paired	Father.Present	Social.With.Father
27	15	L6.11	B2.1	260	16.5	75.56	59.68	15.88	15.88	Receptive	1	Alone	Father.Present	Alone.With.Father
32	34	L7.3	B20.10	274	14.2	40.09	34.32	5.77	5.77	Unreceptive	0	Paired	No.Father.Present	Social.No.Father
4	35	L6.9	B20.7	300	17.7	25.45	16.52	8.93	8.93	Unreceptive	0	Paired	Father.Present	Social.With.Father
29	33	L19.3	B24.12	288	18.6	69.95	92.48	-22.53	22.53	Receptive	1	Paired	Father.Present	Social.With.Father
36	11	L6.13	B24.14	254	19.0	119.37	99.88	19.49	19.49	Unreceptive	0	Paired	No.Father.Present	Social.No.Father
18	11	L25.9	B24.17	268	16.0	61.43	31.75	29.68	29.68	Receptive	1	Paired	No.Father.Present	Social.No.Father
14	35	L6.11	B24.26	240	16.0	76.06	62.01	14.05	14.05	Receptive	1	Alone	No.Father.Present	Alone.No.Father
43	24	L25.7	B24.27	234	18.4	0.67	3.73	-3.06	3.06	Receptive	1	Alone	No.Father.Present	Alone.No.Father
23	8	L24.11	B24.5	318	18.3	72.02	103.72	-31.70	31.7	Receptive	1	Alone	Father.Present	Alone.With.Father
12	24	L11.9	B24.6	282	18.4	37.59	60.05	-22.46	22.46	Receptive	1	Alone	Father.Present	Alone.With.Father
9	12	L11.7	B33.7	281	16.3	51.64	57.07	-5.43	5.43	Unreceptive	0	Paired	Father.Present	Social.With.Father
20	24	L11.7	B34.10	203	16.5	48.31	39.07	9.24	9.24	Receptive	1	Paired	No.Father.Present	Social.No.Father
13	14	L6.13	B34.3	265	19.8	111.32	63.80	47.52	47.52	Unreceptive	0	Paired	Father.Present	Social.With.Father
3	37	L7.3	B34.8	203	20.3	112.99	94.55	18.44	18.44	Unreceptive	0	Paired	No.Father.Present	Social.No.Father
47	2	L24.11	B35.18	268	15.9	92.37	91.85	0.52	0.52	Receptive	1	Paired	No.Father.Present	Social.No.Father
46	24	L6.9	B35.20	268	19.5	59.09	177.60	-118.51	118.51	Receptive	1	Alone	No.Father.Present	Alone.No.Father
5	40	L19.3	B35.26	239	12.4	109.70	78.52	31.18	31.18	Receptive	1	Paired	No.Father.Present	Social.No.Father
42	15	L11.9	B35.27	233	20.1	48.34	219.21	-170.87	170.87	Receptive	1	Alone	No.Father.Present	Alone.No.Father
34	6	L20.3	B35.5	306	17.4	36.71	19.63	17.08	17.08	Unreceptive	0	Paired	Father.Present	Social.With.Father
45	6	L11.9	B37.5	306	18.6	75.19	76.09	-0.90	0.9	Receptive	1	Paired	No.Father.Present	Social.No.Father
41	18	L11.7	B38.4	239	16.6	96.87	96.56	0.31	0.31	Receptive	1	Alone	Father.Present	Alone.With.Father
17	35	L25.7	B38.9	220	15.0	23.39	20.23	3.16	3.16	Receptive	1	Alone	Father.Present	Alone.With.Father
24	14	L24.11	B39.2	286	18.5	108.58	64.93	43.65	43.65	Receptive	1	Alone	Father.Present	Alone.With.Father
30	38	L20.3	B40.16	229	15.6	79.58	91.63	-12.05	12.05	Unreceptive	0	Alone	Father.Present	Alone.With.Father
22	40	L25.7	B40.17	237	12.4	24.55	22.09	2.46	2.46	Unreceptive	0	Paired	Father.Present	Social.With.Father
48	17	L12.4	B40.24	212	15.1	101.22	67.83	33.39	33.39	Receptive	1	Alone	No.Father.Present	Alone.No.Father
19	39	L7.3	B6.10	280	14.3	88.80	59.84	28.96	28.96	Unreceptive	0	Paired	Father.Present	Social.With.Father
11	35	L19.3	B6.18	244	18.8	134.78	96.92	37.86	37.86	Receptive	1	Alone	No.Father.Present	Alone.No.Father
28	34	L6.11	B6.19	252	17.8	89.78	68.16	21.62	21.62	Receptive	1	Paired	No.Father.Present	Social.No.Father
33	34	L25.9	B6.2	332	16.0	40.12	83.62	-43.50	43.5	Unreceptive	0	Alone	Father.Present	Alone.With.Father
6	19	L11.9	B8.11	267	14.8	11.59	17.03	-5.44	5.44	Receptive	1	Paired	Father.Present	Social.With.Father
26	24	L25.7	B8.19	246	14.5	46.84	48.84	-2.00	2	Receptive	1	Paired	No.Father.Present	Social.No.Father
10	6	L12.4	B8.8	302	17.0	65.72	163.79	-98.07	98.07	Unreceptive	0	Alone	Father.Present	Alone.With.Father
