# Supplementary material for: Attraction of female house mice to male ultrasonic courtship vocalizations depends on their social experience and estrous stage
Source: PLoS One. 2023 Oct 10;18(10):e0285642. doi: 10.1371/journal.pone.0285642 (PMC10564145; doi:10.1371/journal.pone.0285642)
Supplement: S4 File — (TXT) [file pone.0285642.s004.txt]

Family	Mouse.ID	Age	Oestrus	Housing.Treatment	Parental.Treatment	Overall.Social.Background	Playback	Control	Time.Difference	Time.Block	Neutral	Ratio	Ratioone
8	B8.11	267	Receptive	Paired	Father.Present	Social.With.Father	11.59	11.79	-0.2	1	36.62	0.193166667	1.193166667
8	B8.11	267	Receptive	Paired	Father.Present	Social.With.Father	0	0	0	2	60	0	1
8	B8.11	267	Receptive	Paired	Father.Present	Social.With.Father	0	0	0	3	60	0	1
8	B8.11	267	Receptive	Paired	Father.Present	Social.With.Father	0	4.45	-4.45	4	55.55	0	1
8	B8.11	267	Receptive	Paired	Father.Present	Social.With.Father	0	0.79	-0.79	5	59.21	0	1
24	B24.6	282	Receptive	Alone	Father.Present	Alone.With.Father	6.38	22.72	-16.34	1	30.9	0.106333333	1.106333333
24	B24.6	282	Receptive	Alone	Father.Present	Alone.With.Father	16.53	7.06	9.47	2	36.41	0.2755	1.2755
24	B24.6	282	Receptive	Alone	Father.Present	Alone.With.Father	2.54	11.34	-8.8	3	46.12	0.042333333	1.042333333
24	B24.6	282	Receptive	Alone	Father.Present	Alone.With.Father	9.73	11	-1.27	4	39.25	0.16222074	1.16222074
24	B24.6	282	Receptive	Alone	Father.Present	Alone.With.Father	2.41	7.94	-5.53	5	49.65	0.040166667	1.040166667
37	B37.5	306	Receptive	Paired	Father.Absent	Social.No.Father	17.73	12.9	4.83	1	29.36	0.295549258	1.295549258
37	B37.5	306	Receptive	Paired	Father.Absent	Social.No.Father	7.81	14.97	-7.16	2	37.21	0.130188365	1.130188365
37	B37.5	306	Receptive	Paired	Father.Absent	Social.No.Father	23.89	7.06	16.83	3	29.04	0.398233039	1.398233039
37	B37.5	306	Receptive	Paired	Father.Absent	Social.No.Father	9.72	19.91	-10.19	4	30.36	0.162027005	1.162027005
37	B37.5	306	Receptive	Paired	Father.Absent	Social.No.Father	16.05	21.26	-5.21	5	22.66	0.267633817	1.267633817
35	B35.27	233	Receptive	Alone	Father.Absent	Alone.No.Father	18.7	30.85	-12.15	1	10.44	0.31171862	1.31171862
35	B35.27	233	Receptive	Alone	Father.Absent	Alone.No.Father	0	56.86	-56.86	2	3.14	0	1
35	B35.27	233	Receptive	Alone	Father.Absent	Alone.No.Father	15.55	41.74	-26.19	3	2.7	0.259209868	1.259209868
35	B35.27	233	Receptive	Alone	Father.Absent	Alone.No.Father	0	60	-60	4	0	0	1
35	B35.27	233	Receptive	Alone	Father.Absent	Alone.No.Father	14.07	29.76	-15.69	5	16.15	0.234578193	1.234578193
1	B1.17	212	Unreceptive	Alone	Father.Absent	Alone.No.Father	9.01	8.45	0.56	1	42.54	0.150166667	1.150166667
1	B1.17	212	Unreceptive	Alone	Father.Absent	Alone.No.Father	10.55	2.92	7.63	2	46.53	0.175833333	1.175833333
1	B1.17	212	Unreceptive	Alone	Father.Absent	Alone.No.Father	3	8.97	-5.97	3	48.03	0.05	1.05
1	B1.17	212	Unreceptive	Alone	Father.Absent	Alone.No.Father	2.13	8.76	-6.63	4	47.41	0.036535163	1.036535163
1	B1.17	212	Unreceptive	Alone	Father.Absent	Alone.No.Father	0	2.64	-2.64	5	57.35	0	1
24	B24.14	254	Unreceptive	Paired	Father.Absent	Social.No.Father	25.31	16.63	8.68	1	18.06	0.421833333	1.421833333
24	B24.14	254	Unreceptive	Paired	Father.Absent	Social.No.Father	26.03	22.87	3.16	2	11.08	0.433977993	1.433977993
24	B24.14	254	Unreceptive	Paired	Father.Absent	Social.No.Father	29.71	15.34	14.37	3	14.93	0.495331777	1.495331777
24	B24.14	254	Unreceptive	Paired	Father.Absent	Social.No.Father	14.47	19.81	-5.34	4	25.71	0.241206868	1.241206868
24	B24.14	254	Unreceptive	Paired	Father.Absent	Social.No.Father	23.86	25.22	-1.36	5	10.89	0.397865599	1.397865599
15	B15.11	253	Receptive	Alone	Father.Present	Alone.With.Father	22.07	17.27	4.8	1	20.63	0.368017342	1.368017342
15	B15.11	253	Receptive	Alone	Father.Present	Alone.With.Father	4.2	0.68	3.52	2	55.12	0.07	1.07
15	B15.11	253	Receptive	Alone	Father.Present	Alone.With.Father	12.63	0.71	11.92	3	46.65	0.210535089	1.210535089
15	B15.11	253	Receptive	Alone	Father.Present	Alone.With.Father	0	0	0	4	60.00	0	1
15	B15.11	253	Receptive	Alone	Father.Present	Alone.With.Father	8.65	0	8.65	5	51.34	0.144190698	1.144190698
34	B34.3	265	Unreceptive	Paired	Father.Present	Social.With.Father	27.6	8.91	18.69	1	23.46	0.460230115	1.460230115
34	B34.3	265	Unreceptive	Paired	Father.Present	Social.With.Father	13.25	20	-6.75	2	26.20	0.222876367	1.222876367
34	B34.3	265	Unreceptive	Paired	Father.Present	Social.With.Father	20.28	16.61	3.67	3	23.08	0.338169085	1.338169085
34	B34.3	265	Unreceptive	Paired	Father.Present	Social.With.Father	20	8.73	11.27	4	26.69	0.360880549	1.360880549
34	B34.3	265	Unreceptive	Paired	Father.Present	Social.With.Father	30.19	9.55	20.64	5	20.23	0.503418376	1.503418376
40	B40.16	229	Unreceptive	Alone	Father.Present	Alone.With.Father	13.24	9.16	4.08	1	37.47	0.221145816	1.221145816
40	B40.16	229	Unreceptive	Alone	Father.Present	Alone.With.Father	9.83	15.88	-6.05	2	34.27	0.163887963	1.163887963
40	B40.16	229	Unreceptive	Alone	Father.Present	Alone.With.Father	16.3	29.51	-13.21	3	14.18	0.271711952	1.271711952
40	B40.16	229	Unreceptive	Alone	Father.Present	Alone.With.Father	23.46	19.84	3.62	4	16.68	0.391130377	1.391130377
40	B40.16	229	Unreceptive	Alone	Father.Present	Alone.With.Father	16.76	17.23	-0.47	5	26.00	0.279379897	1.279379897
19	B19.4	247	Receptive	Paired	Father.Present	Social.With.Father	30.59	14.82	15.77	1	14.57	0.510003334	1.510003334
19	B19.4	247	Receptive	Paired	Father.Present	Social.With.Father	34.33	14.17	20.16	2	11.48	0.572357452	1.572357452
19	B19.4	247	Receptive	Paired	Father.Present	Social.With.Father	24.78	22.45	2.33	3	12.76	0.413068845	1.413068845
19	B19.4	247	Receptive	Paired	Father.Present	Social.With.Father	28.96	12.57	16.39	4	18.47	0.482666667	1.482666667
19	B19.4	247	Receptive	Paired	Father.Present	Social.With.Father	0	0	0	5	60.00	0	1
17	B17.10	257	Unreceptive	Paired	Father.Absent	Social.No.Father	14.04	0	14.04	1	45.95	0.234039007	1.234039007
17	B17.10	257	Unreceptive	Paired	Father.Absent	Social.No.Father	0	6.26	-6.26	2	53.72	0	1
17	B17.10	257	Unreceptive	Paired	Father.Absent	Social.No.Father	0	0	0	3	60.00	0	1
17	B17.10	257	Unreceptive	Paired	Father.Absent	Social.No.Father	3.86	10.68	-6.82	4	45.47	0.064322613	1.064322613
17	B17.10	257	Unreceptive	Paired	Father.Absent	Social.No.Father	0	5.08	-5.08	5	54.92	0	1
35	B35.5	306	Unreceptive	Paired	Father.Present	Social.With.Father	22.57	9.03	13.54	1	28.39	0.376229372	1.376229372
35	B35.5	306	Unreceptive	Paired	Father.Present	Social.With.Father	14.15	10.59	3.56	2	35.24	0.235911971	1.235911971
35	B35.5	306	Unreceptive	Paired	Father.Present	Social.With.Father	0	0	0	3	60.00	0	1
35	B35.5	306	Unreceptive	Paired	Father.Present	Social.With.Father	0	0	0	4	60.00	0	1
35	B35.5	306	Unreceptive	Paired	Father.Present	Social.With.Father	0	0	0	5	60.00	0	1
33	B33.7	281	Unreceptive	Paired	Father.Present	Social.With.Father	19.52	14.81	4.71	1	25.65	0.325441814	1.325441814
33	B33.7	281	Unreceptive	Paired	Father.Present	Social.With.Father	15.44	25.95	-10.51	2	18.59	0.25741914	1.25741914
33	B33.7	281	Unreceptive	Paired	Father.Present	Social.With.Father	7.22	0	7.22	3	52.78	0.120333333	1.120333333
33	B33.7	281	Unreceptive	Paired	Father.Present	Social.With.Father	0	0	0	4	60	0	1
33	B33.7	281	Unreceptive	Paired	Father.Present	Social.With.Father	9.48	16.32	-6.84	5	34.19	0.158026338	1.158026338
38	B38.4	239	Receptive	Alone	Father.Present	Alone.With.Father	19.93	15.34	4.59	1	24.7	0.332332833	1.332332833
38	B38.4	239	Receptive	Alone	Father.Present	Alone.With.Father	10.29	19.92	-9.63	2	29.76	0.171585793	1.171585793
38	B38.4	239	Receptive	Alone	Father.Present	Alone.With.Father	21.89	19.87	2.02	3	18.21	0.365015841	1.365015841
38	B38.4	239	Receptive	Alone	Father.Present	Alone.With.Father	29.78	7.66	22.12	4	22.55	0.496416069	1.496416069
38	B38.4	239	Receptive	Alone	Father.Present	Alone.With.Father	14.96	33.77	-18.81	5	11.24	0.249458062	1.249458062
15	B15.18	215	Receptive	Alone	Father.Absent	Alone.No.Father	18.95	21.62	-2.67	1	19.4	0.315991329	1.315991329
15	B15.18	215	Receptive	Alone	Father.Absent	Alone.No.Father	8.71	20.02	-11.31	2	31.25	0.145215072	1.145215072
15	B15.18	215	Receptive	Alone	Father.Absent	Alone.No.Father	5.09	6.3	-1.21	3	48.6	0.084847475	1.084847475
15	B15.18	215	Receptive	Alone	Father.Absent	Alone.No.Father	0	0	0	4	60	0	1
15	B15.18	215	Receptive	Alone	Father.Absent	Alone.No.Father	0	0	0	5	60	0	1
34	B34.10	203	Receptive	Paired	Father.Absent	Social.No.Father	17.92	17.06	0.86	1	25.02	0.298666667	1.298666667
34	B34.10	203	Receptive	Paired	Father.Absent	Social.No.Father	7.3	7.19	0.11	2	45.5	0.121686948	1.121686948
34	B34.10	203	Receptive	Paired	Father.Absent	Social.No.Father	15.5	10.53	4.97	3	33.96	0.258376396	1.258376396
34	B34.10	203	Receptive	Paired	Father.Absent	Social.No.Father	0	4.29	-4.29	4	55.71	0	1
34	B34.10	203	Receptive	Paired	Father.Absent	Social.No.Father	7.58	0	7.58	5	52.41	0.126354392	1.126354392
12	B12.3	322	Receptive	Alone	Father.Present	Alone.With.Father	12.09	17.69	-5.6	1	30.2	0.201567189	1.201567189
12	B12.3	322	Receptive	Alone	Father.Present	Alone.With.Father	3.95	27.37	-23.42	2	28.68	0.065833333	1.065833333
12	B12.3	322	Receptive	Alone	Father.Present	Alone.With.Father	8.43	43.84	-35.41	3	7.73	0.1405	1.1405
12	B12.3	322	Receptive	Alone	Father.Present	Alone.With.Father	35.16	12.44	22.72	4	12.4	0.586	1.586
12	B12.3	322	Receptive	Alone	Father.Present	Alone.With.Father	11.39	35	-23.61	5	13.59	0.189896632	1.189896632
6	B6.18	244	Receptive	Alone	Father.Absent	Alone.No.Father	28.81	9.28	19.53	1	21.9	0.480246708	1.480246708
6	B6.18	244	Receptive	Alone	Father.Absent	Alone.No.Father	16.92	32.05	-15.13	2	11.01	0.282094031	1.282094031
6	B6.18	244	Receptive	Alone	Father.Absent	Alone.No.Father	26.1	16.81	9.29	3	17.06	0.435217609	1.435217609
6	B6.18	244	Receptive	Alone	Father.Absent	Alone.No.Father	22.72	24.64	-1.92	4	12.64	0.378666667	1.378666667
6	B6.18	244	Receptive	Alone	Father.Absent	Alone.No.Father	40.24	14.16	26.08	5	5.59	0.670778463	1.670778463
35	B35.26	239	Receptive	Paired	Father.Absent	Social.No.Father	17.13	21.52	-4.39	1	21.33	0.285595198	1.285595198
35	B35.26	239	Receptive	Paired	Father.Absent	Social.No.Father	33.67	9.58	24.09	2	16.74	0.56126021	1.56126021
35	B35.26	239	Receptive	Paired	Father.Absent	Social.No.Father	19.48	11.34	8.14	3	28.54	0.328167116	1.328167116
35	B35.26	239	Receptive	Paired	Father.Absent	Social.No.Father	26.07	26.6	-0.53	4	7.32	0.434572429	1.434572429
35	B35.26	239	Receptive	Paired	Father.Absent	Social.No.Father	13.37	9.49	3.88	5	37.14	0.222833333	1.222833333
24	B24.12	288	Receptive	Paired	Father.Present	Social.With.Father	12.19	14.84	-2.65	1	32.95	0.203234411	1.203234411
24	B24.12	288	Receptive	Paired	Father.Present	Social.With.Father	6.66	10.99	-4.33	2	42.35	0.111	1.111
24	B24.12	288	Receptive	Paired	Father.Present	Social.With.Father	7.64	19.54	-11.9	3	32.81	0.127354559	1.127354559
24	B24.12	288	Receptive	Paired	Father.Present	Social.With.Father	30.08	18.66	11.42	4	11.22	0.501667779	1.501667779
24	B24.12	288	Receptive	Paired	Father.Present	Social.With.Father	13.37	28.45	-15.08	5	18.16	0.222907636	1.222907636
34	B34.8	203	Unreceptive	Paired	Father.Absent	Social.No.Father	18.8	17.32	1.48	1	23.86	0.313437813	1.313437813
34	B34.8	203	Unreceptive	Paired	Father.Absent	Social.No.Father	23.35	26.03	-2.68	2	10.60	0.389296432	1.389296432
34	B34.8	203	Unreceptive	Paired	Father.Absent	Social.No.Father	19.21	27.12	-7.91	3	13.64	0.32032683	1.32032683
34	B34.8	203	Unreceptive	Paired	Father.Absent	Social.No.Father	30.8	16.31	14.49	4	12.88	0.513418903	1.513418903
34	B34.8	203	Unreceptive	Paired	Father.Absent	Social.No.Father	20.84	7.78	13.06	5	31.37	0.347391232	1.347391232
6	B6.10	280	Unreceptive	Paired	Father.Present	Social.With.Father	23.77	12.59	11.18	1	23.61	0.396364849	1.396364849
6	B6.10	280	Unreceptive	Paired	Father.Present	Social.With.Father	23.34	23.36	-0.02	2	13.28	0.38912971	1.38912971
6	B6.10	280	Unreceptive	Paired	Father.Present	Social.With.Father	0	12.44	-12.44	3	47.56	0	1
6	B6.10	280	Unreceptive	Paired	Father.Present	Social.With.Father	13.13	1.24	11.89	4	45.63	0.218833333	1.218833333
6	B6.10	280	Unreceptive	Paired	Father.Present	Social.With.Father	28.57	10.21	18.36	5	21.23	0.476087319	1.476087319
20	B20.10	274	Unreceptive	Paired	Father.Absent	Social.No.Father	11.94	5.49	6.45	1	42.57	0.199	1.199
20	B20.10	274	Unreceptive	Paired	Father.Absent	Social.No.Father	7.34	5.83	1.51	2	46.84	0.122312948	1.122312948
20	B20.10	274	Unreceptive	Paired	Father.Absent	Social.No.Father	10.24	14.94	-4.7	3	34.81	0.170695116	1.170695116
20	B20.10	274	Unreceptive	Paired	Father.Absent	Social.No.Father	0	0	0	4	60.00	0	1
20	B20.10	274	Unreceptive	Paired	Father.Absent	Social.No.Father	10.58	8.05	2.53	5	41.36	0.176362727	1.176362727
11	B11.8	256	Receptive	Alone	Father.Present	Alone.With.Father	14.03	18.07	-4.04	1	27.88	0.233911304	1.233911304
11	B11.8	256	Receptive	Alone	Father.Present	Alone.With.Father	17.82	26.75	-8.93	2	15.41	0.297099033	1.297099033
11	B11.8	256	Receptive	Alone	Father.Present	Alone.With.Father	3.43	18.01	-14.58	3	38.55	0.057176196	1.057176196
11	B11.8	256	Receptive	Alone	Father.Present	Alone.With.Father	14.05	39.31	-25.26	4	6.61	0.234283809	1.234283809
11	B11.8	256	Receptive	Alone	Father.Present	Alone.With.Father	5.48	0	5.48	5	54.51	0.091348558	1.091348558
14	B14.16	233	Receptive	Alone	Father.Present	Alone.With.Father	13.52	22.51	-8.99	1	23.95	0.225408469	1.225408469
14	B14.16	233	Receptive	Alone	Father.Present	Alone.With.Father	14.73	21.06	-6.33	2	24.18	0.245622811	1.245622811
14	B14.16	233	Receptive	Alone	Father.Present	Alone.With.Father	12.83	26.2	-13.37	3	20.96	0.213868978	1.213868978
14	B14.16	233	Receptive	Alone	Father.Present	Alone.With.Father	15.32	19.94	-4.62	4	24.74	0.255333333	1.255333333
14	B14.16	233	Receptive	Alone	Father.Present	Alone.With.Father	16.49	5.07	11.42	5	38.43	0.274879147	1.274879147
35	B35.20	268	Receptive	Alone	Father.Absent	Alone.No.Father	15.89	33.29	-17.4	1	10.8	0.264921641	1.264921641
35	B35.20	268	Receptive	Alone	Father.Absent	Alone.No.Father	11.65	29.35	-17.7	2	18.99	0.194199033	1.194199033
35	B35.20	268	Receptive	Alone	Father.Absent	Alone.No.Father	10.87	34.05	-23.18	3	15.07	0.181196866	1.181196866
35	B35.20	268	Receptive	Alone	Father.Absent	Alone.No.Father	16	35.58	-19.58	4	8.42	0.266666667	1.266666667
35	B35.20	268	Receptive	Alone	Father.Absent	Alone.No.Father	4.71	45.32	-40.61	5	9.96	0.078513086	1.078513086
20	B20.7	300	Unreceptive	Paired	Father.Present	Social.With.Father	17.12	6.64	10.48	1	36.23	0.285380897	1.285380897
20	B20.7	300	Unreceptive	Paired	Father.Present	Social.With.Father	6.91	0	6.91	2	53.09	0.115166667	1.115166667
20	B20.7	300	Unreceptive	Paired	Father.Present	Social.With.Father	1.43	3.79	-2.36	3	54.78	0.023833333	1.023833333
20	B20.7	300	Unreceptive	Paired	Father.Present	Social.With.Father	0	0	0	4	60	0	1
20	B20.7	300	Unreceptive	Paired	Father.Present	Social.With.Father	0	6.1	-6.1	5	53.91	0	1
15	B15.19	217	Receptive	Paired	Father.Absent	Social.No.Father	18.85	15.41	3.44	1	25.71	0.314323829	1.314323829
15	B15.19	217	Receptive	Paired	Father.Absent	Social.No.Father	12.13	12.26	-0.13	2	35.58	0.202267801	1.202267801
15	B15.19	217	Receptive	Paired	Father.Absent	Social.No.Father	1.03	15.2	-14.17	3	43.75	0.017172391	1.017172391
15	B15.19	217	Receptive	Paired	Father.Absent	Social.No.Father	0	15.14	-15.14	4	44.85	0	1
15	B15.19	217	Receptive	Paired	Father.Absent	Social.No.Father	0	3.52	-3.52	5	56.48	0	1
8	B8.19	246	Receptive	Paired	Father.Absent	Social.No.Father	14.68	21.76	-7.08	1	23.53	0.244789061	1.244789061
8	B8.19	246	Receptive	Paired	Father.Absent	Social.No.Father	18.06	23.7	-5.64	2	18.21	0.301150575	1.301150575
8	B8.19	246	Receptive	Paired	Father.Absent	Social.No.Father	14.1	3.4	10.7	3	42.51	0.23496084	1.23496084
8	B8.19	246	Receptive	Paired	Father.Absent	Social.No.Father	0	0	0	4	60	0	1
8	B8.19	246	Receptive	Paired	Father.Absent	Social.No.Father	0	0	0	5	60	0	1
40	B40.17	237	Unreceptive	Paired	Father.Present	Social.With.Father	13.37	18.95	-5.58	1	27.64	0.222981988	1.222981988
40	B40.17	237	Unreceptive	Paired	Father.Present	Social.With.Father	6.58	3.14	3.44	2	50.28	0.109666667	1.109666667
40	B40.17	237	Unreceptive	Paired	Father.Present	Social.With.Father	0	0	0	3	60	0	1
40	B40.17	237	Unreceptive	Paired	Father.Present	Social.With.Father	4.61	0	4.61	4	55.39	0.076833333	1.076833333
40	B40.17	237	Unreceptive	Paired	Father.Present	Social.With.Father	0	0	0	5	60	0	1
38	B38.9	220	Receptive	Alone	Father.Present	Alone.With.Father	13.8	8.17	5.63	1	27.09	0.281288219	1.281288219
38	B38.9	220	Receptive	Alone	Father.Present	Alone.With.Father	9.6	0	9.6	2	50.40	0.16	1.16
38	B38.9	220	Receptive	Alone	Father.Present	Alone.With.Father	0	7.73	-7.73	3	52.26	0	1
38	B38.9	220	Receptive	Alone	Father.Present	Alone.With.Father	0	4.33	-4.33	4	55.67	0	1
38	B38.9	220	Receptive	Alone	Father.Present	Alone.With.Father	0	0	0	5	60.00	0	1
24	B24.27	234	Receptive	Alone	Father.Absent	Alone.No.Father	0.67	3.73	-3.06	1	55.07	0.011266185	1.011266185
24	B24.27	234	Receptive	Alone	Father.Absent	Alone.No.Father	0	0	0	2	60.00	0	1
24	B24.27	234	Receptive	Alone	Father.Absent	Alone.No.Father	0	0	0	3	60.00	0	1
24	B24.27	234	Receptive	Alone	Father.Absent	Alone.No.Father	0	0	0	4	60.00	0	1
24	B24.27	234	Receptive	Alone	Father.Absent	Alone.No.Father	0	0	0	5	60.00	0	1
35	B35.18	268	Receptive	Paired	Father.Absent	Social.No.Father	17.82	18.69	-0.87	1	23.45	0.297198132	1.297198132
35	B35.18	268	Receptive	Paired	Father.Absent	Social.No.Father	23.73	16.64	7.09	2	19.57	0.395895896	1.395895896
35	B35.18	268	Receptive	Paired	Father.Absent	Social.No.Father	22.87	16.88	5.99	3	18.40	0.393293207	1.393293207
35	B35.18	268	Receptive	Paired	Father.Absent	Social.No.Father	9.93	20.09	-10.16	4	29.91	0.165693309	1.165693309
35	B35.18	268	Receptive	Paired	Father.Absent	Social.No.Father	18.04	19.55	-1.51	5	22.33	0.301068091	1.301068091
11	B11.2	300	Receptive	Paired	Father.Present	Social.With.Father	9.2	18.98	-9.78	1	31.81	0.153358893	1.153358893
11	B11.2	300	Receptive	Paired	Father.Present	Social.With.Father	14.64	21.11	-6.47	2	23.60	0.246672283	1.246672283
11	B11.2	300	Receptive	Paired	Father.Present	Social.With.Father	11.24	18.96	-7.72	3	29.81	0.187302116	1.187302116
11	B11.2	300	Receptive	Paired	Father.Present	Social.With.Father	8.66	21.58	-12.92	4	29.75	0.144357393	1.144357393
11	B11.2	300	Receptive	Paired	Father.Present	Social.With.Father	11.19	21.52	-10.33	5	27.27	0.186562187	1.186562187
39	B39.2	286	Receptive	Alone	Father.Present	Alone.With.Father	17.44	19.23	-1.79	1	23.30	0.290812073	1.290812073
39	B39.2	286	Receptive	Alone	Father.Present	Alone.With.Father	22.79	12.47	10.32	2	24.70	0.380086724	1.380086724
39	B39.2	286	Receptive	Alone	Father.Present	Alone.With.Father	22.59	12.09	10.5	3	25.28	0.376751167	1.376751167
39	B39.2	286	Receptive	Alone	Father.Present	Alone.With.Father	24.76	9.14	15.62	4	26.06	0.412941961	1.412941961
39	B39.2	286	Receptive	Alone	Father.Present	Alone.With.Father	21.02	12	9.02	5	26.92	0.350684017	1.350684017
24	B24.5	318	Receptive	Alone	Father.Present	Alone.With.Father	12.28	26.3	-14.02	1	21.40	0.204734912	1.204734912
24	B24.5	318	Receptive	Alone	Father.Present	Alone.With.Father	14.83	18.43	-3.6	2	25.76	0.251270756	1.251270756
24	B24.5	318	Receptive	Alone	Father.Present	Alone.With.Father	29.24	8.64	20.6	3	22.12	0.487333333	1.487333333
24	B24.5	318	Receptive	Alone	Father.Present	Alone.With.Father	9.45	14.63	-5.18	4	35.90	0.157552518	1.157552518
24	B24.5	318	Receptive	Alone	Father.Present	Alone.With.Father	6.21	35.73	-29.52	5	18.05	0.103517253	1.103517253
18	B18.17	264	Unreceptive	Alone	Father.Absent	Alone.No.Father	20.42	20.88	-0.46	1	18.68	0.340446816	1.340446816
18	B18.17	264	Unreceptive	Alone	Father.Absent	Alone.No.Father	23.81	16.73	7.08	2	19.41	0.397164304	1.397164304
18	B18.17	264	Unreceptive	Alone	Father.Absent	Alone.No.Father	13.19	22.29	-9.1	3	19.40	0.240342566	1.240342566
18	B18.17	264	Unreceptive	Alone	Father.Absent	Alone.No.Father	13.98	21.17	-7.19	4	20.44	0.25148408	1.25148408
18	B18.17	264	Unreceptive	Alone	Father.Absent	Alone.No.Father	20.91	11.72	9.19	5	26.69	0.352494943	1.352494943
15	B15.2	307	Receptive	Paired	Father.Present	Social.With.Father	17.3	18	-0.7	1	24.66	0.288525684	1.288525684
15	B15.2	307	Receptive	Paired	Father.Present	Social.With.Father	7.78	31.02	-23.24	2	21.18	0.129709903	1.129709903
15	B15.2	307	Receptive	Paired	Father.Present	Social.With.Father	24.9	17.39	7.51	3	17.69	0.415138379	1.415138379
15	B15.2	307	Receptive	Paired	Father.Present	Social.With.Father	17.08	28.13	-11.05	4	14.78	0.284714119	1.284714119
15	B15.2	307	Receptive	Paired	Father.Present	Social.With.Father	20.51	22.22	-1.71	5	17.27	0.341833333	1.341833333
24	B24.17	268	Receptive	Paired	Father.Absent	Social.No.Father	17.78	6.56	11.22	1	35.64	0.296432144	1.296432144
24	B24.17	268	Receptive	Paired	Father.Absent	Social.No.Father	12.6	5.35	7.25	2	42.04	0.210035006	1.210035006
24	B24.17	268	Receptive	Paired	Father.Absent	Social.No.Father	19.67	6.98	12.69	3	33.35	0.327833333	1.327833333
24	B24.17	268	Receptive	Paired	Father.Absent	Social.No.Father	7.51	3.93	3.58	4	48.55	0.125187531	1.125187531
24	B24.17	268	Receptive	Paired	Father.Absent	Social.No.Father	3.86	8.92	-5.06	5	47.21	0.064344057	1.064344057
6	B6.2	332	Unreceptive	Alone	Father.Present	Alone.With.Father	8.56	15.14	-6.58	1	36.29	0.142690448	1.142690448
6	B6.2	332	Unreceptive	Alone	Father.Present	Alone.With.Father	5.18	26.63	-21.45	2	28.19	0.086333333	1.086333333
6	B6.2	332	Unreceptive	Alone	Father.Present	Alone.With.Father	9.34	13.14	-3.8	3	37.5	0.155718573	1.155718573
6	B6.2	332	Unreceptive	Alone	Father.Present	Alone.With.Father	8.29	0	8.29	4	51.71	0.138166667	1.138166667
6	B6.2	332	Unreceptive	Alone	Father.Present	Alone.With.Father	8.75	28.71	-19.96	5	22.53	0.145857643	1.145857643
1	B1.6	282	Receptive	Paired	Father.Present	Social.With.Father	6.93	8.59	-1.66	1	44.48	0.1155	1.1155
1	B1.6	282	Receptive	Paired	Father.Present	Social.With.Father	0	6.95	-6.95	2	53.05	0	1
1	B1.6	282	Receptive	Paired	Father.Present	Social.With.Father	0	0	0	3	60	0	1
1	B1.6	282	Receptive	Paired	Father.Present	Social.With.Father	7.71	0	7.71	4	52.29	0.1285	1.1285
1	B1.6	282	Receptive	Paired	Father.Present	Social.With.Father	0	0	0	5	60	0	1
40	B40.24	212	Receptive	Alone	Father.Absent	Alone.No.Father	21.11	15.11	6	1	23.75	0.352009338	1.352009338
40	B40.24	212	Receptive	Alone	Father.Absent	Alone.No.Father	22.21	12.31	9.9	2	25.45	0.370351843	1.370351843
40	B40.24	212	Receptive	Alone	Father.Absent	Alone.No.Father	19.91	16.23	3.68	3	23.85	0.331888648	1.331888648
40	B40.24	212	Receptive	Alone	Father.Absent	Alone.No.Father	23.22	10.53	12.69	4	26.24	0.387064511	1.387064511
40	B40.24	212	Receptive	Alone	Father.Absent	Alone.No.Father	14.76	13.69	1.07	5	31.53	0.246082027	1.246082027
8	B8.8	302	Unreceptive	Alone	Father.Present	Alone.With.Father	13.79	27.48	-13.69	1	18.7	0.229948307	1.229948307
8	B8.8	302	Unreceptive	Alone	Father.Present	Alone.With.Father	13.28	33.83	-20.55	2	12.85	0.221480987	1.221480987
8	B8.8	302	Unreceptive	Alone	Father.Present	Alone.With.Father	27.66	23.1	4.56	3	9.2	0.461307538	1.461307538
8	B8.8	302	Unreceptive	Alone	Father.Present	Alone.With.Father	6.52	42.62	-36.1	4	10.83	0.108721027	1.108721027
8	B8.8	302	Unreceptive	Alone	Father.Present	Alone.With.Father	4.44	36.73	-32.29	5	18.81	0.074024675	1.074024675
14	B14.22	216	Receptive	Paired	Father.Absent	Social.No.Father	14.75	20.64	-5.89	1	24.56	0.246038365	1.246038365
14	B14.22	216	Receptive	Paired	Father.Absent	Social.No.Father	18.76	22.8	-4.04	2	18.42	0.312770924	1.312770924
14	B14.22	216	Receptive	Paired	Father.Absent	Social.No.Father	30.31	17.02	13.29	3	12.67	0.505166667	1.505166667
14	B14.22	216	Receptive	Paired	Father.Absent	Social.No.Father	16.31	12.4	3.91	4	31.28	0.271878646	1.271878646
14	B14.22	216	Receptive	Paired	Father.Absent	Social.No.Father	15.57	8.83	6.74	5	35.58	0.259586529	1.259586529
6	B6.19	252	Receptive	Paired	Father.Absent	Social.No.Father	10.69	14.47	-3.78	1	34.82	0.178226075	1.178226075
6	B6.19	252	Receptive	Paired	Father.Absent	Social.No.Father	28.26	10.39	17.87	2	21.36	0.470921513	1.470921513
6	B6.19	252	Receptive	Paired	Father.Absent	Social.No.Father	8.83	6.38	2.45	3	44.80	0.147142143	1.147142143
6	B6.19	252	Receptive	Paired	Father.Absent	Social.No.Father	22.14	13.92	8.22	4	23.94	0.369	1.369
6	B6.19	252	Receptive	Paired	Father.Absent	Social.No.Father	19.89	23.01	-3.12	5	17.09	0.331555259	1.331555259
24	B24.26	240	Receptive	Alone	Father.Absent	Alone.No.Father	15.18	9.31	5.87	1	35.50	0.253042174	1.253042174
24	B24.26	240	Receptive	Alone	Father.Absent	Alone.No.Father	11.33	14.83	-3.5	2	33.83	0.188864811	1.188864811
24	B24.26	240	Receptive	Alone	Father.Absent	Alone.No.Father	14.37	19.98	-5.61	3	25.64	0.239539923	1.239539923
24	B24.26	240	Receptive	Alone	Father.Absent	Alone.No.Father	13.67	11.41	2.26	4	34.92	0.227833333	1.227833333
24	B24.26	240	Receptive	Alone	Father.Absent	Alone.No.Father	21.52	6.5	15.02	5	31.98	0.358666667	1.358666667
2	B2.1	260	Receptive	Alone	Father.Present	Alone.With.Father	15.11	9.58	5.53	1	35.29	0.251917306	1.251917306
2	B2.1	260	Receptive	Alone	Father.Present	Alone.With.Father	11.93	14.92	-2.99	2	33.13	0.198899633	1.198899633
2	B2.1	260	Receptive	Alone	Father.Present	Alone.With.Father	14.96	17.21	-2.25	3	27.83	0.249333333	1.249333333
2	B2.1	260	Receptive	Alone	Father.Present	Alone.With.Father	12.09	11.57	0.52	4	36.33	0.201533589	1.201533589
2	B2.1	260	Receptive	Alone	Father.Present	Alone.With.Father	21.48	6.4	15.08	5	32.12	0.358	1.358
17	B17.5	308	Receptive	Paired	Father.Present	Social.With.Father	18.63	15.68	2.95	1	25.67	0.310603535	1.310603535
17	B17.5	308	Receptive	Paired	Father.Present	Social.With.Father	23.3	17.69	5.61	2	18.98	0.388527597	1.388527597
17	B17.5	308	Receptive	Paired	Father.Present	Social.With.Father	19.47	10.58	8.89	3	25.33	0.351570964	1.351570964
17	B17.5	308	Receptive	Paired	Father.Present	Social.With.Father	15.79	20.78	-4.99	4	23.39	0.263342228	1.263342228
17	B17.5	308	Receptive	Paired	Father.Present	Social.With.Father	26.22	10.95	15.27	5	20.80	0.452302915	1.452302915
